# Supplementary material for: DeepPod: a convolutional neural network based quantification of fruit number in Arabidopsis
Source: Gigascience. 2020 Mar 4;9(3):giaa012. doi: 10.1093/gigascience/giaa012 (PMC7055469; doi:10.1093/gigascience/giaa012)
Supplement: giaa012_Supplemental_Files [file giaa012_supplemental_files.zip]

Archive with 9 entries (8 files):
- Supplementary_Data_S3.csv
- __MACOSX/
- __MACOSX/._Supplementary_Data_S3.csv
- Supplementary_Data_S2.csv
- __MACOSX/._Supplementary_Data_S2.csv
- Supplementary_figures.pdf
- __MACOSX/._Supplementary_figures.pdf
- Supplementary_Data_S1.csv
- __MACOSX/._Supplementary_Data_S1.csv
